# Supplementary material for: Air pollution influences the incidence of otitis media in children: A national population-based study
Source: PLoS One. 2018 Jun 28;13(6):e0199296. doi: 10.1371/journal.pone.0199296 (PMC6023207; doi:10.1371/journal.pone.0199296)
Supplement: S2 Table — (XLSX) [file pone.0199296.s003.xlsx]

## Sheet: S1 Table
	Weekly OM incidences per 1,000 children	PM10 (μg/m3)	NO2 (ppm)	O3 (ppm)	SO2 (ppm)	CO (ppm)
	Mean (SD) Median [min, max]	Mean (SD) Median [min, max]	Mean (SD) Median [min, max]	Mean (SD) Median [min, max]	Mean (SD) Median [min, max]	Mean (SD) Median [min, max]
Year
2011	11.7 (2.6)	57.0 (23.0)	0.031 (0.008)	0.021 (0.008)	0.005 (0.002)	0.584 (0.174)
	12.0 [6.9, 16.0]	53.2 [21.2, 131.3]	0.031 [0.016, 0.048]	0.020 [0.010, 0.044]	0.005 [0.003, 0.009]	0.526 [0.354, 1.051]
2012	13.4 (3.3)	49.0 (14.7)	0.029 (0.007)	0.024 (0.010)	0.005 (0.002)	0.571 (0.145)
	13.1 [7.5, 18.2]	48.2 [20.8, 85.0]	0.029 [0.015, 0.046]	0.020 [0.009, 0.044]	0.005 [0.003, 0.011]	0.536 [0.357, 0.985]
Seasons
Spring	15.0 (2.4)	67.8 (20.5)	0.031 (0.005)	0.031 (0.005)	0.005 (0.001)	0.535 (0.050)
	14.8 [10.6, 18.2]	64.4 [42.4, 131.3]	0.030 [0.024, 0.042]	0.031 [0.023, 0.041]	0.005 [0.004, 0.007]	0.541 [0.444, 0.623]
Summer	9.1 (1.8)	38.5 (12.3)	0.022 (0.005)	0.027 (0.009)	0.004 (0.001)	0.430 (0.047)
	8.5 [6.9, 13.8]	34.5 [20.8, 61.9]	0.020 [0.015, 0.032]	0.024 [0.012, 0.044]	0.004 [0.003, 0.006]	0.422 [0.354, 0.526]
Autumn	13.7 (2.3)	44.1 (12.2)	0.031 (0.007)	0.018 (0.004)	0.005 (0.001)	0.560 (0.105)
	14.1 [9.4, 17.7]	41.3 [29.6, 73.6]	0.031 [0.020, 0.047]	0.017 [0.012, 0.026]	0.004 [0.003, 0.007]	0.536 [0.375, 0.807]
Winter	12.4 (2.0)	61.8 (16.3)	0.037 (0.006)	0.014 (0.003)	0.007 (0.001)	0.785 (0.141)
	12.4 [9.1, 15.9]	56.2 [39.3, 104.7]	0.037 [0.025, 0.048]	0.013 [0.009, 0.023]	0.007 [0.005, 0.011]	0.777 [0.525, 1.051]

## Sheet: S2 Table
Region	Weekly OM incidences per 1,000 children	PM10 (μg/m3)	NO2 (ppm)	O3 (ppm)	SO2 (ppm)	CO (ppm)
	Mean (SD) Median [min, max]	Mean (SD) Median [min, max]	Mean (SD) Median [min, max]	Mean (SD) Median [min, max]	Mean (SD) Median [min, max]	Mean (SD) Median [min, max]
Seoul city	12.5 (2.9)	46.5 (19.2)	0.038 (0.008)	0.018 (0.007)	0.005 (0.002)	0.598 (0.147)
	12.9 [7.0, 17.1]	44.2 [17.1,130.2]	0.038 [0.022, 0.058]	0.017 [0.007, 0.036]	0.005 [0.003, 0.011]	0.567 [0.357, 1.065]
Busan city	10.8 (2.8)	46.1 (16.4)	0.022 (0.004)	0.027 (0.007)	0.006 (0.001)	0.423 (0.078)
	10.6 [6.1, 17.2]	42.8 [25.6, 162.6]	0.022 [0.013, 0.034]	0.026 [0.012, 0.045]	0.006 [0.004, 0.011]	0.420 [0.248, 0.635]
Daegu city	11.2 (3.2)	46.0 (15.7)	0.024 (0.007)	0.024 (0.010)	0.005 (0.002)	0.494 (0.127)
	11.2 [4.8, 18]	43.8 (19.8, 138.9]	0.025 [0.011, 0.043]	0.023 [0.009, 0.047]	0.004 [0.002, 0.011]	0.459 [0.271, 0.871]
Incheon city	13.4 (3.5)	51.2 (19.2)	0.028 (0.007)	0.024 (0.008)	0.007 (0.002)	0.544 (0.143)
	13.5 [6.5, 21.1]	47.5 [22.6, 144.6]	0.027 [0.015, 0.048]	0.023 [0.011, 0.042]	0.007 [0.004, 0.014]	0.509 [0.321, 0.951]
Gwangju city	12.6 (3.7)	43.4 (17.3)	0.021 (0.006)	0.025 (0.009)	0.004 (0.001)	0.561 (0.122)
	12.8 [4.2, 20.3]	41.9 [13.9, 146.6]	0.022 [0.010, 0.037]	0.023 [0.009, 0.047]	0.004 [0.002, 0.008]	0.534 [0.337, 0.956]
Daejeon city	13.0 (3.9)	43.4 (17.9)	0.022 (0.006)	0.022 (0.009)	0.004 (0.002)	0.500 (0.161)
	13.4 [5.8, 22.8]	41.9 [15.5, 135.5]	0.021 [0.012, 0.039]	0.020 [0.008, 0.045]	0.003 [0.001, 0.010]	0.451 [0.248, 1.044]
Ulsan city	11.7 (3.5)	47.3 (16.8)	0.023 (0.005)	0.025 (0.007)	0.007 (0.002)	0.51 (0.09)
	11.4 [6.2, 21.4]	43.1 [24.5, 153.5]	0.023 [0.013, 0.034]	0.024 [0.014, 0.044]	0.007 [0.005, 0.013]	0.500 [0.329, 0.786]
Gyeonggi province	14.3 (3.5)	53.0 (19.7)	0.030 (0.008)	0.022 (0.009)	0.005 (0.002)	0.577 (0.160)
	14.6 [7.9, 20.7]	49.9 [20.8, 131.3]	0.030 [0.015, 0.048]	0.020 [0.009, 0.044]	0.005 [0.003, 0.011]	0.534 [0.354, 1.051]
Gangwon province	8.2 (2.8)	43.9 (16.9)	0.014 (0.004)	0.028 (0.009)	0.004 (0.002)	0.533 (0.171)
	8.0 [3.1, 14.1]	41.7 (17.6, 105.5]	0.014 [0.006, 0.023]	0.024 [0.014, 0.052]	0.003 [0.001, 0.011]	0.484 [0.229, 1.024]
Chungcheongbuk province	13.5 (3.9)	44.5 (17.8)	0.016 (0.004)	0.026 (0.008)	0.004 (0.001)	0.500 (0.123)
	13.0 [5.9, 23.9]	41.8 [14.5, 132.1]	0.016 [0.008, 0.031]	0.023 [0.012, 0.048]	0.004 [0.002, 0.010]	0.471 [0.314, 0.999]
Chungcheongnam province	9.8 (2.8)	54.0 (21.4)	0.022 (0.007)	0.024 (0.011)	0.004 (0.002)	0.516 (0.239)
	9.9 [3.6, 16.3]	55.3 [16.0, 118.8]	0.021 [0.010, 0.039]	0.021 [0.010, 0.056]	0.003 [0.001, 0.012]	0.423 [0.224, 1.227]
Jeollabuk province	13.0 (3.9)	47.9 (18.2)	0.015 (0.004)	0.026 (0.009)	0.004 (0.001)	0.448 (0.113)
	12.8 [5.6, 23.8]	45.4 [15.8, 146.3]	0.015 [0.008, 0.029]	0.024 [0.011, 0.047]	0.004 [0.002, 0.008]	0.428 [0.220, 0.819]
Jeollanam province	14.3 (4.3)	38.2 (15.7)	0.016 (0.003)	0.029 (0.008)	0.006 (0.001)	0.468 (0.078)
	14.0 [6.8, 23.9]	36.2 [17.8, 160.2]	0.016 [0.008, 0.027]	0.028 [0.011, 0.050]	0.006 [0.003, 0.010]	0.460 [0.316, 0.711]
Gyeongsangbuk province	12.0 (3.3)	44.8 (15.3)	0.013 (0.003)	0.029 (0.009)	0.004 (0.001)	0.471 (0.096)
	12.0 [5.8, 18.4]	41.8 [23.1, 124.5]	0.013 [0.008, 0.023]	0.026 [0.017, 0.050]	0.004 [0.003, 0.010]	0.454 [0.287, 0.758]
Gyeonsangnam province	10.3 (2.8)	44.5 (15.9)	0.017 (0.004)	0.028 (0.008)	0.004 (0.001)	0.407 (0.087)
	9.9 [4.6, 16.8]	41.3 [21.0, 157.4]	0.016 [0.009, 0.029]	0.027 [0.013, 0.052]	0.004 [0.003, 0.009]	0.397 [0.245, 0.708]
Jeju island	12.3 (3.9)	38.4 (20.4)	0.008 (0.002)	0.037 (0.010)	0.002 (0.001)	0.383 (0.124)
	12.2 [5.9, 22.7]	35.3 [11.6, 201.0]	0.008 [0.004, 0.015]	0.036 [0.012, 0.060]	0.002 [0.001, 0.005]	0.360 [0.201, 0.708]
Total	12.6 (3.0)	45.8 (18.3)	0.021 (0.009)	0.026 (0.010)	0.005 (0.002)	0.496 (0.147)
	12.7 [6.9, 18.2]	42.7 [11.6, 201.0]	0.019 [0.004, 0.058]	0.025 [0.007, 0.060]	0.005 [0.001, 0.014]	0.468 [0.201, 1.227]
